# Supplementary material for: Purification and Characterisation of Two Novel Pigment Proteins from the Carapace of Red Swamp Crayfish (Procambarus clarkii)
Source: Foods. 2021 Dec 23;11(1):35. doi: 10.3390/foods11010035 (PMC8750329; doi:10.3390/foods11010035)
Supplement: Supplementary file 1 [file foods-11-00035-s001.zip]

Archive with 1 entries (1 files):
- foods-1499339-supplementary.pdf
